# Supplementary material for: Sugarcane responses to two strains of Xanthomonas albilineans differing in pathogenicity through a differential modulation of salicylic acid and reactive oxygen species
Source: Front Plant Sci. 2022 Dec 15;13:1087525. doi: 10.3389/fpls.2022.1087525 (PMC9798216; doi:10.3389/fpls.2022.1087525)
Supplement: Supplementary file 1 [file DataSheet_1.zip]

Archive with 1 entries (1 files):
- Supplementary file-updated 20221201.docx
